# Supplementary material for: Correction to: The coding and noncoding transcriptome of Neurospora crassa
Source: BMC Genomics. 2018 May 4;19:325. doi: 10.1186/s12864-018-4687-9 (PMC5935966; doi:10.1186/s12864-018-4687-9)
Supplement: Supplementary file 3 — Table S4. Light induced RNAs in Neurospora. (XLSX 118 kb) [file 12864_2018_4687_MOESM9_ESM.xlsx]

## Sheet: mRNA
Gene ID (NC12)	Dark (DD24)	30 min Light Ind.	60 min Light Ind.	120 min Light Ind.	Length (bp)
NCU00583	0	4.23275	10.7026	15.7158	375
NCU08533	0	16.931	68.4966	81.4365	489
NCU00007	416.856	903.268	442.374	452.901	3449
NCU00029	910.391	1777.75	1926.47	1287.27	2802
NCU00097	25.095	244.653	169.101	97.1524	943
NCU00149	40.4309	69.417	123.437	40.0039	1042
NCU00203	917.362	4781.31	4166.17	1963.05	1854
NCU00233	139.417	115.977	351.759	665.779	903
NCU00236	324.841	3745.13	5494.72	2813.13	2099
NCU00244	397.338	4162.48	2192.61	1371.56	3956
NCU00246	206.337	467.295	221.901	302.887	5192
NCU00247	93.4092	126.982	191.933	164.302	923
NCU00250	51.5842	187.934	194.074	122.869	948
NCU00262	54.3725	109.205	249.727	282.885	3384
NCU00275	386.184	1622.83	717.788	451.473	2648
NCU00276	246.768	1697.33	800.555	235.737	4870
NCU00281	252.344	599.357	480.19	318.603	4682
NCU00285	925.727	303.065	687.821	1930.19	5138
NCU00293	921.545	1661.78	1960.72	1650.16	1745
NCU00308	50.19	47.4068	61.3616	111.439	2619
NCU00309	662.23	1696.48	3968.52	3670.36	2850
NCU00319	32.0659	44.0206	42.8104	74.293	1270
NCU00326	2113.56	3077.21	4821.17	4560.45	5028
NCU00338	619.01	1224.96	1453.41	900.088	1843
NCU00354	1.39417	43.174	24.2592	5.71484	180
NCU00359	241.191	898.189	637.875	350.034	2512
NCU00360	770.975	11453.8	15085	4404.72	2287
NCU00416	43.2192	132.908	113.448	95.7237	1361
NCU00430	1522.43	3495.4	3005.29	2290.22	4600
NCU00500	58.555	54.1792	77.0587	168.588	1234
NCU00521	2102.4	5908.91	4221.82	2263.08	1564
NCU00522	1192.01	3378.58	2779.82	1974.48	1767
NCU00552	388.973	152182	99714.7	35409.2	2354
NCU00574	11.1533	25.3965	29.2538	22.8594	384
NCU00582	86.4384	28792.8	26670.2	16474.5	4094
NCU00584	1200.38	6807.95	7961.31	5013.35	1756
NCU00585	5781.61	91619.5	84338.6	46303.1	3212
NCU00586	1638.15	6454.09	4883.95	2337.37	4711
NCU00596	758.427	1661.78	1508.35	747.216	2231
NCU00597	138.023	230.261	263.284	295.743	1605
NCU00604	52.9784	103.279	148.409	105.725	2242
NCU00605	340.177	602.743	685.68	498.62	2354
NCU00606	36.2484	40.6344	39.9564	77.1504	941
NCU00659	369.454	810.148	817.679	615.775	3111
NCU00667	2448.16	5762.46	4227.53	2623.11	1249
NCU00691	432.192	922.739	740.62	390.038	3839
NCU00695	1606.08	2709.8	4358.81	2434.52	2270
NCU00701	656.653	2304.31	1666.04	614.346	1335
NCU00711	177.059	532.479	380.299	295.743	2656
NCU00717	591.127	1203.79	632.167	494.334	6051
NCU00718	6.97084	7.61894	6.42156	22.8594	306
NCU00720	2135.86	5946.16	2778.4	2245.93	1851
NCU00735	144.993	126.136	249.014	315.745	1017
NCU00745	30.6717	57.5653	50.659	95.7237	944
NCU00748	782.128	908.347	1188.7	1600.16	2291
NCU00761	144.993	883.797	526.568	381.466	5920
NCU00766	1360.71	1720.19	3053.81	1917.33	1018
NCU00793	5750.94	10449.8	14543.4	4904.77	3687
NCU00832	508.871	2028.33	1542.6	1280.13	2555
NCU00838	992.647	4802.47	6731.94	2300.23	1769
NCU00865	2194.42	4022.8	7932.05	6737.8	2220
NCU00919	296.958	629.833	435.953	532.909	2832
NCU00939	712.42	5252.84	2331.74	1330.13	6821
NCU00947	11.1533	6.77239	15.6971	28.5742	580
NCU00983	2407.73	4455.39	5187.91	3233.17	2667
NCU00985	1303.55	2812.24	3952.11	2625.97	2111
NCU00988	455.893	198.093	1013.18	2333.09	2056
NCU00990	122.687	80.4222	199.782	284.314	1485
NCU00999	1104.18	14156.8	11586.6	3668.93	1237
NCU01056	110.139	657.769	657.14	198.591	1203
NCU01057	305.323	192.167	1443.42	740.072	3581
NCU01058	12.5475	58.4119	39.2429	12.8584	2130
NCU01059	65.5259	272.589	199.068	78.5791	2217
NCU01060	1332.82	13836	17782	4346.14	1005
NCU01061	100.38	193.86	283.262	160.016	1074
NCU01063	1073.51	3845.03	2948.21	1110.11	1111
NCU01064	878.326	2322.93	4861.84	3031.73	656
NCU01088	181.242	667.081	1083.82	514.336	1871
NCU01089	496.324	15908.4	11374	1903.04	5832
NCU01107	26263.3	64055.8	95450.1	44225.8	1365
NCU01108	390.367	1219.03	951.818	461.474	1171
NCU01112	358.301	1348.55	2092	650.064	1354
NCU01124	266.286	1816.69	1222.95	380.037	3323
NCU01127	433.586	2089.28	2580.75	738.644	1303
NCU01154	613.434	3632.54	1929.32	2284.51	5483
NCU01188	592.521	2067.27	1526.9	870.085	1823
NCU01203	168.694	248.039	224.755	407.183	1017
NCU01219	3293.02	6895.99	6541.43	5431.96	1027
NCU01233	3259.56	4383.43	6789.73	5541.97	2184
NCU01257	500.506	599.357	668.556	1012.96	1651
NCU01258	3723.82	3874.66	6231.77	8585.13	2343
NCU01275	310.899	176.929	397.423	664.351	1505
NCU01281	9.75917	7.61894	24.2592	44.29	821
NCU01312	133.84	666.234	539.411	384.323	1812
NCU01314	11.1533	27.0896	19.2647	14.2871	372
NCU01345	1586.56	4383.43	2999.58	1780.17	4926
NCU01347	361.089	1848.02	3043.82	3048.87	1677
NCU01348	9088.58	33233.8	37361.4	12492.7	2053
NCU01349	303.929	622.214	341.77	211.449	5200
NCU01358	50.19	216.717	191.22	101.438	1683
NCU01419	1638.15	2790.23	5202.18	2378.8	1460
NCU01422	5501.39	15931.2	11207.1	5927.72	1546
NCU01423	29.2775	130.369	87.0478	22.8594	1729
NCU01427	1348.16	9455.11	4767.65	2628.83	2759
NCU01430	893.661	688.245	1516.2	2204.5	2687
NCU01439	10251.3	15568.9	23540	14924.3	2873
NCU01451	5000.88	13804.7	13659.4	10669.6	1955
NCU01510	4140.68	9474.58	8230.3	4297.56	5341
NCU01555	4399.99	7738.31	9331.95	6460.63	1134
NCU01579	156.147	943.902	846.933	365.75	991
NCU01581	175.665	526.554	365.315	165.731	2462
NCU01595	195.183	231.954	311.089	462.902	1849
NCU01651	72.4967	73.6498	74.9182	148.586	2804
NCU01699	66.92	176.082	129.858	152.872	1868
NCU01802	15.3358	40.6344	22.8322	31.4316	1692
NCU01810	723.573	2655.63	1251.49	774.361	2993
NCU01812	86.4384	324.228	204.063	97.1524	1842
NCU01861	4635.61	27601.7	43682.3	12304.1	1419
NCU01862	340.177	718.72	764.166	658.636	3065
NCU01870	404.309	1484	1845.13	494.334	1612
NCU01873	791.887	2610.76	906.867	930.091	3118
NCU01900	58.555	24.5499	65.6426	131.441	1246
NCU01903	231.432	332.694	765.593	547.196	1987
NCU01922	631.558	2005.48	2199.74	1038.67	995
NCU01924	1277.06	4047.35	1536.18	1434.43	5327
NCU01926	105.957	166.77	201.209	408.611	4462
NCU01929	1051.2	2324.62	1600.4	1060.1	3197
NCU01985	3085.29	4213.28	7658.07	3416.05	2764
NCU01997	731.938	5452.62	3719.51	1270.12	2862
NCU02004	1238.02	2154.47	3300.68	1838.75	2065
NCU02005	1387.2	1409.5	5481.16	1301.56	1875
NCU02026	1203.17	2453.3	1521.2	1324.42	2968
NCU02035	33.46	64.3377	112.734	137.156	1783
NCU02043	574.397	1439.98	946.823	652.921	1884
NCU02059	1311.91	1763.36	1688.16	2725.98	2604
NCU02094	1094.42	2670.86	2458.74	1723.03	6007
NCU02122	1225.47	2910.44	1329.26	1428.71	2706
NCU02123	237.008	540.098	296.105	274.313	1997
NCU02133	3060.2	2372.88	4360.24	6236.32	1129
NCU02155	133.84	254.811	254.722	290.028	1653
NCU02163	34.8542	63.4912	106.313	72.8643	1544
NCU02190	83.6501	10174.7	6302.41	2301.65	1514
NCU02265	515.842	2344.09	1866.53	2024.48	14475
NCU02282	607.857	1697.33	1643.92	1402.99	3044
NCU02307	1219.9	1906.43	2356	3106.02	4137
NCU02321	165.906	284.441	623.605	274.313	2513
NCU02322	987.071	3458.15	4944.6	1941.62	1664
NCU02341	11.1533	11.8517	24.9727	14.2871	1092
NCU02356	560.455	1210.57	1186.56	874.371	21014
NCU02397	4193.66	8044.76	9319.83	4044.68	2408
NCU02476	203.548	361.477	554.395	442.9	1993
NCU02513	5048.28	6803.72	10582.7	6273.47	1579
NCU02540	1265.9	2584.51	3844.37	1690.17	1726
NCU02579	3195.43	4577.29	6462.23	4101.83	1306
NCU02596	2021.54	10229.7	16964.3	5924.87	1152
NCU02608	252.344	471.528	697.81	548.625	1479
NCU02622	4.1825	10.1586	12.1296	7.14356	528
NCU02629	2597.33	11199	8625.58	3827.52	2640
NCU02636	808.617	4278.46	2668.52	1564.44	1646
NCU02651	697.084	3075.51	1641.07	885.801	2069
NCU02654	79.4675	47.4068	106.313	198.591	1427
NCU02658	412.674	926.971	702.804	488.619	1483
NCU02675	277.439	231.954	271.133	647.206	1516
NCU02690	1601.9	4915.06	5776.55	2214.5	2677
NCU02691	224.461	1437.44	1627.51	794.363	3359
NCU02713	2310.14	4885.44	3458.37	2514.53	2273
NCU02765	11326.2	23178.5	29536.3	14680	1374
NCU02771	1696.7	7295.56	9697.98	7295	1575
NCU02772	322.053	612.902	754.89	424.327	1524
NCU02800	1989.48	4190.42	3257.87	3011.72	3656
NCU02801	1346.77	10995.8	10661.2	7050.69	1432
NCU02802	278.834	962.527	675.691	542.91	2294
NCU02809	2633.58	5238.45	6263.16	4970.49	2753
NCU02819	462.864	3007.79	1311.43	1121.54	12373
NCU02882	309.505	873.639	348.905	615.775	1510
NCU02883	602.28	1261.36	353.186	362.893	1712
NCU02887	3562.1	4478.25	9769.33	4527.59	1656
NCU02888	1151.58	1952.14	2439.48	1843.04	1531
NCU02906	1014.95	2488.85	3307.82	1260.12	2449
NCU02928	61.3434	192.167	110.594	80.0078	4180
NCU02930	105.957	115.977	281.835	220.022	2156
NCU02939	15.3358	127.829	111.307	54.291	991
NCU02948	8451.44	15255.7	23888.9	11692.6	1237
NCU03014	2.78834	4.23275	19.2647	14.2871	333
NCU03032	54.3725	40.6344	78.4857	111.439	2959
NCU03033	2612.67	2581.13	3379.88	5479.11	5287
NCU03066	241.191	347.932	336.775	660.065	2099
NCU03071	635.74	2534.57	1243.64	845.797	5829
NCU03072	313.688	1157.23	460.925	382.895	3746
NCU03092	1222.68	584.119	1162.3	4541.87	2369
NCU03098	168.694	959.987	1618.95	480.047	2617
NCU03109	11.1533	27.0896	12.8431	31.4316	1200
NCU03112	3368.31	8359.67	8637	3730.37	1801
NCU03134	26.4892	44.0206	65.6426	47.1475	2415
NCU03151	6521.92	25504	32501.7	16497.3	978
NCU03152	1710.64	3913.6	3957.82	2570.25	781
NCU03157	9.75917	16.0844	30.6808	15.7158	447
NCU03167	13.9417	16.931	32.1078	21.4307	516
NCU03188	2785.55	5845.42	4319.57	3490.34	2501
NCU03204	193.789	455.444	444.515	230.023	2293
NCU03205	645.5	3036.57	3192.23	782.934	1294
NCU03213	179.848	510.469	353.899	67.1494	1209
NCU03235	252.344	374.175	1258.63	228.594	3563
NCU03273	446.134	928.665	729.204	490.048	4294
NCU03331	135.234	373.328	302.527	185.732	2318
NCU03369	578.58	1069.19	1303.58	845.797	1542
NCU03372	72.4967	42.3275	100.604	150.015	1950
NCU03383	511.659	308.99	540.125	1381.56	582
NCU03415	204.943	48.2533	175.523	1057.25	2129
NCU03433	567.426	615.441	1270.04	1122.97	3708
NCU03472	8.36501	6.77239	13.5566	31.4316	624
NCU03506	418.25	1752.36	1530.47	675.78	921
NCU03534	708.237	1274.9	1446.28	497.192	1237
NCU03583	33.46	89.7342	57.0805	60.0059	1095
NCU03647	478.199	3130.54	1800.18	598.63	4120
NCU03682	163.118	475.761	530.136	280.027	2542
NCU03684	750.062	2510.87	2385.25	1444.43	4198
NCU03693	506.083	782.212	1130.19	1224.41	1217
NCU03707	18.1242	39.7878	19.9782	14.2871	1155
NCU03750	248.162	713.641	479.477	320.031	2401
NCU03780	783.522	1395.11	2223.29	1098.68	737
NCU03813	2503.92	1438.29	2435.2	9135.18	1619
NCU03817	355.513	554.49	775.582	627.204	1317
NCU03821	128.263	216.717	328.213	204.306	1650
NCU03830	210.519	424.968	201.209	165.731	3518
NCU03861	47.4017	69.417	150.55	35.7178	2773
NCU03893	8005.31	15804.2	23526.5	18253.2	2170
NCU03907	276.045	488.459	527.995	601.487	1752
NCU03908	1021.92	1967.38	3145.14	1805.89	1443
NCU03967	409.885	43423.7	37260	28231.3	3147
NCU03968	257.921	755.968	579.367	488.619	2176
NCU03969	2.78834	11.8517	15.6971	10.001	360
NCU04016	1521.04	2185.79	3496.9	2018.77	1459
NCU04021	426.615	1456.91	1089.52	497.192	5760
NCU04039	766.792	1260.51	1921.47	1045.82	1677
NCU04047	351.33	591.738	510.157	720.07	2128
NCU04052	41.825	139.681	42.8104	25.7168	1093
NCU04053	857.413	2062.19	1112.36	777.219	4794
NCU04066	64.1317	156.612	167.674	98.5811	2400
NCU04097	1356.53	2899.43	2503.7	1690.17	1570
NCU04133	1127.88	2556.58	2199.74	1350.13	4281
NCU04162	2.78834	2.53965	7.84857	5.71484	327
NCU04168	55.7667	71.9567	72.7777	120.012	2286
NCU04179	3207.98	8787.18	9224.93	8063.65	2846
NCU04230	1147.4	1442.52	2821.92	2637.4	2787
NCU04249	3224.71	4961.63	7571.02	4636.17	1922
NCU04265	515.842	408.037	580.081	1553.01	2375
NCU04266	3679.21	17720.8	18696.7	6074.88	892
NCU04273	234.22	511.316	369.597	524.337	1869
NCU04274	2080.1	4234.44	3674.56	3443.19	2180
NCU04295	560.455	1931.83	1889.37	928.662	3196
NCU04297	39.0367	38.9413	63.5021	81.4365	2025
NCU04298	164.512	108.358	281.835	337.176	3143
NCU04318	75.285	140.527	226.895	161.444	1721
NCU04342	8960.31	13246	19403.8	12129.8	1924
NCU04343	23710.6	48667.3	53976.8	52683.7	3388
NCU04368	1337.01	7155.88	7655.21	2435.95	2031
NCU04371	69.7084	241.267	356.04	391.467	1399
NCU04390	455.893	2214.57	2131.96	1271.55	14037
NCU04416	133.84	489.305	298.959	204.306	3506
NCU04426	515.842	675.546	1075.25	558.626	1788
NCU04433	2724.2	2758.06	11435.4	6122.03	4055
NCU04450	462.864	988.77	804.122	530.052	2490
NCU04451	204.943	534.173	239.738	212.878	2543
NCU04452	924.333	27212.3	29168.2	14624.3	1620
NCU04466	1433.2	2257.75	4359.53	2494.53	1869
NCU04478	47.4017	71.9567	95.6099	48.5762	2157
NCU04516	5133.32	6732.61	11207.8	6382.05	3918
NCU04532	135.234	77.036	94.1829	294.315	1897
NCU04533	13151.2	11954.1	20481.2	59793	952
NCU04538	319.264	628.986	798.414	457.188	3996
NCU04539	652.47	2024.95	3133.72	1212.98	1647
NCU04560	78.0734	239.573	162.68	160.016	477
NCU04583	549.302	907.501	2232.56	824.366	1646
NCU04605	6113.42	11957.5	14760.3	6369.19	1942
NCU04615	405.703	1213.11	598.632	702.926	5463
NCU04639	7584.27	27169.2	24105.8	10245.3	1359
NCU04641	276.045	1468.76	1359.23	261.454	2072
NCU04653	320.659	379.254	793.42	614.346	2643
NCU04656	6237.51	17670	15846.3	12616.9	3117
NCU04667	2641.95	4486.71	10332.3	8676.56	2738
NCU04674	122.687	78.7291	121.296	337.176	3720
NCU04675	3047.65	2168.01	6488.63	10522.5	1787
NCU04721	284.41	377.561	590.07	845.797	3461
NCU04725	50.19	431.74	458.071	71.4356	1629
NCU04727	32.0659	27.9361	56.367	65.7207	1835
NCU04787	105.957	159.151	187.652	265.74	2235
NCU04805	1431.81	3696.88	2750.57	3266.03	2070
NCU04823	528.389	6441.39	12793.2	2603.11	3150
NCU04844	264.892	660.308	484.471	292.886	2043
NCU04845	192.395	138.834	348.191	414.326	1508
NCU04851	341.571	831.311	818.392	631.49	4432
NCU04908	1045.63	2949.38	5418.37	2495.96	1230
NCU04913	18.1242	39.7878	42.0969	40.0039	450
NCU04914	191.001	507.93	575.8	364.321	1519
NCU04921	1569.83	2350.02	3222.91	2220.22	1765
NCU04942	161.723	246.346	647.864	244.31	2116
NCU04950	85.0442	2056.27	1414.17	171.445	1462
NCU04997	104.563	157.458	151.263	241.452	1566
NCU05005	2177.69	3688.42	5556.79	2163.07	1087
NCU05013	40.4309	87.1946	96.3234	201.448	4287
NCU05037	72.4967	55.8723	150.55	172.874	1115
NCU05040	252.344	3139.85	2776.25	540.053	951
NCU05041	4829.4	10714.8	9270.59	4944.77	4548
NCU05044	23.7008	45.7137	50.659	48.5762	1742
NCU05045	48.7959	60.9515	151.977	114.297	2071
NCU05049	34.8542	102.432	112.734	50.0049	1577
NCU05063	16.73	30.4758	31.3943	47.1475	1167
NCU05068	167.3	364.016	324.646	200.02	1555
NCU05069	2583.39	6210.29	10130.4	4404.72	2086
NCU05070	658.047	2232.35	2599.31	941.521	1454
NCU05071	1.39417	37.2482	10.7026	5.71484	1056
NCU05092	4.1825	2.53965	6.42156	11.4297	276
NCU05128	100.38	166.77	223.328	171.445	2844
NCU05142	93.4092	331.847	456.644	235.737	1509
NCU05143	326.235	10829.1	26037.3	13548.5	2771
NCU05145	277.439	675.546	602.913	464.331	2425
NCU05146	121.293	237.034	285.403	221.45	2366
NCU05147	22.3067	38.9413	82.0533	45.7188	732
NCU05148	1745.5	6312.72	11157.1	3790.37	806
NCU05151	1081.87	2751.29	3840.81	1655.88	3016
NCU05154	871.355	2007.17	2822.63	2041.63	4427
NCU05156	118.504	324.228	276.841	207.163	1620
NCU05161	588.339	1579.66	1255.77	702.926	1239
NCU05162	652.47	1308.77	1019.6	730.071	2032
NCU05164	3039.29	2907.9	6496.48	5197.65	933
NCU05165	2750.69	4045.66	8049.07	4847.62	1855
NCU05169	181.242	520.628	967.515	360.035	3045
NCU05176	13.9417	17.7775	24.2592	42.8613	1132
NCU05209	29.2775	23.7034	59.9346	78.5791	1188
NCU05235	561.85	391.952	608.621	1170.11	1535
NCU05277	133.84	149.839	416.688	178.589	414
NCU05291	872.749	2179.86	2140.52	1287.27	1622
NCU05306	1097.21	2516.79	2859.02	1528.72	1980
NCU05376	23.7008	23.7034	54.2265	28.5742	1587
NCU05384	1024.71	2107.91	2241.12	1158.68	1759
NCU05395	27948.9	59355.8	37419.9	22660.8	1088
NCU05420	1293.79	2825.78	3616.05	1633.02	1809
NCU05477	90.6209	136.294	176.236	217.164	1506
NCU05490	31338.1	38362.2	65098.9	37159.4	1752
NCU05491	1186.44	2736.89	1546.17	1212.98	2233
NCU05508	213.308	373.328	336.775	440.043	3659
NCU05565	840.683	1902.2	885.462	1124.4	7453
NCU05567	2262.73	14244	40375.2	93470.6	1124
NCU05568	11.1533	457.137	490.893	198.591	372
NCU05569	92.0151	411.423	547.26	418.612	2621
NCU05570	8.36501	25.3965	29.9673	14.2871	336
NCU05571	203.548	617.134	667.842	578.628	1045
NCU05594	1442.96	34021.1	16230.1	4640.45	2085
NCU05595	72.4967	194.706	109.167	74.293	743
NCU05619	8.36501	93.1204	191.22	102.867	409
NCU05627	363.878	178.622	547.26	1960.19	2033
NCU05639	1139.03	2207.8	3254.3	3774.66	902
NCU05652	987.071	6843.5	9744.36	3576.06	817
NCU05683	288.593	1622.83	1842.27	1022.96	2708
NCU05706	1037.26	1859.87	2998.16	2894.57	1289
NCU05735	2372.87	4960.78	4678.46	2381.66	2524
NCU05751	41.825	40.6344	117.015	154.301	717
NCU05768	8.36501	20.3172	40.6699	38.5752	1064
NCU05770	4775.02	10579.3	10098.3	6896.39	2969
NCU05819	37.6425	697.557	899.019	591.486	1987
NCU05844	1893.28	12116.7	16188.8	4770.47	842
NCU05850	6616.72	11364.9	16915.8	7006.4	2213
NCU05863	32.0659	57.5653	99.1774	82.8653	1471
NCU05888	13.9417	11.0051	46.3779	17.1445	1841
NCU05897	65.5259	27.0896	54.94	181.446	2460
NCU05928	195.183	218.41	433.812	1114.39	1125
NCU05929	191.001	134.601	217.62	458.616	1353
NCU05931	161.723	358.09	385.294	347.177	3140
NCU05949	4.1825	8.46549	7.13507	15.7158	321
NCU05951	55.7667	42.3275	42.0969	117.154	1695
NCU05964	978.706	3503.02	2106.99	1428.71	2671
NCU05965	1028.9	560.416	1104.51	2773.13	1673
NCU06009	1693.91	1963.15	3389.16	2947.43	1549
NCU06010	110.139	1269.82	1180.14	665.779	5551
NCU06018	639.923	1406.96	1565.43	940.092	1533
NCU06080	48.7959	52.4861	119.869	91.4375	1525
NCU06095	1205.95	5810.71	2575.05	1068.68	6115
NCU06111	561.85	695.017	1367.79	1528.72	2264
NCU06112	426.615	432.587	732.058	1031.53	2492
NCU06125	1318.88	7470.8	3038.83	2037.34	2342
NCU06128	172.877	226.875	263.284	451.473	1884
NCU06150	584.156	1108.98	1247.21	674.352	3827
NCU06203	2317.11	6636.1	5340.6	5503.4	2682
NCU06204	224.461	533.326	359.607	238.595	2152
NCU06231	939.669	7917.78	3547.56	1464.43	3053
NCU06248	156.147	485.919	374.591	240.023	2192
NCU06306	207.731	4347.03	1927.18	685.781	3221
NCU06307	1343.98	5009.03	3728.07	2021.63	1835
NCU06312	250.95	689.938	408.839	460.045	3607
NCU06326	849.048	371.635	1622.51	3457.48	1450
NCU06328	76.6792	15.2379	59.2211	161.444	2621
NCU06332	402.914	1136.07	587.216	417.184	2336
NCU06400	59.9492	104.972	252.581	35.7178	1323
NCU06407	542.331	2091.82	1229.37	974.381	4433
NCU06416	1094.42	2889.27	2712.75	1052.96	1548
NCU06420	2153.99	45701	29863.1	14757.2	1242
NCU06427	12.5475	117.67	45.6644	7.14356	384
NCU06486	23.7008	71.9567	55.6535	38.5752	2275
NCU06496	98.9859	123.596	105.599	205.734	4386
NCU06506	1979.72	3062.82	5344.88	4776.18	2424
NCU06533	78.0734	37.2482	90.6154	177.16	1803
NCU06549	1488.97	8217.45	7899.23	3340.33	2060
NCU06550	12342.6	45927	77409.1	42465.6	1497
NCU06553	92.0151	886.337	582.222	207.163	1095
NCU06554	2193.03	6680.12	9484.65	5844.86	1459
NCU06575	103.168	238.727	323.932	147.157	1119
NCU06583	139.417	144.76	189.079	372.894	3989
NCU06597	5092.89	32522.7	72993.2	22486.5	664
NCU06616	426.615	975.225	896.878	522.908	1628
NCU06625	40.4309	58.4119	66.3561	108.582	1747
NCU06650	210.519	156.612	304.667	571.484	709
NCU06655	503.294	4512.11	2347.44	778.648	2254
NCU06660	14254	24491.5	33027.5	18589	977
NCU06662	471.229	4922.68	2131.96	651.492	1138
NCU06751	401.52	2367.8	2035.63	1022.96	1237
NCU06792	9.75917	37.2482	23.5457	8.57227	1399
NCU06801	274.651	522.321	811.257	411.469	1541
NCU06803	642.711	4205.66	6326.66	1494.43	2340
NCU06847	627.375	2153.62	967.515	768.647	3053
NCU06890	900.632	2327.16	4523.63	2218.79	725
NCU06915	483.776	14241.5	10888.8	6367.77	1354
NCU06932	434.98	297.985	734.198	961.523	2315
NCU06961	92.0151	50.793	391.715	895.802	1752
NCU06971	83.6501	54.1792	102.745	204.306	3324
NCU07022	122.687	492.692	574.373	215.735	1314
NCU07061	3065.77	6996.73	7670.2	4084.69	1246
NCU07064	2273.89	799.143	3638.17	5516.25	1665
NCU07067	292.775	508.776	699.95	627.204	2213
NCU07075	1208.74	3396.36	2528.67	980.096	5899
NCU07082	889.479	2168.01	2450.18	964.38	3482
NCU07101	32.0659	49.9464	67.0696	32.8604	1370
NCU07102	15.3358	43.174	44.2374	44.29	1126
NCU07107	69.7084	41.4809	51.3725	140.014	1249
NCU07133	59.9492	37.2482	65.6426	137.156	2445
NCU07159	1231.05	2192.56	2668.52	1577.3	2475
NCU07176	418.25	567.188	742.047	1108.68	2224
NCU07185	8.36501	17.7775	14.2701	4.28613	561
NCU07232	20460.8	37248.2	84775.3	26565.5	2038
NCU07233	922.939	2462.61	1783.05	932.948	1995
NCU07234	197.972	503.697	315.37	190.019	2198
NCU07240	3690.36	4877.82	7406.2	3507.49	3363
NCU07241	214.702	506.236	391.715	195.733	3166
NCU07264	593.915	3701.96	2288.93	1060.1	1232
NCU07267	13173.5	122632	176277	81939.4	1128
NCU07314	412.674	2180.71	1624.65	564.341	6798
NCU07323	40.4309	218.41	260.43	65.7207	559
NCU07325	411.279	69869.9	169482	45600.2	676
NCU07331	186.818	220.949	246.873	381.466	1437
NCU07332	2332.44	3610.53	5394.11	2177.36	1959
NCU07337	108.745	298.832	295.392	132.87	1029
NCU07345	476.805	2206.11	5802.24	2150.21	1088
NCU07349	255.133	485.919	532.99	311.459	1861
NCU07424	317.87	594.278	767.02	384.323	878
NCU07425	835.106	1696.48	1499.79	941.521	8442
NCU07434	78.0734	10627.6	11276.3	5334.81	1663
NCU07441	531.178	1149.61	2391.67	1052.96	924
NCU07452	61.3434	122.75	118.442	115.726	1803
NCU07453	3794.92	2890.12	4817.6	7792.19	1895
NCU07475	1.39417	16.0844	22.1187	18.5732	929
NCU07476	72.4967	97.3532	196.214	212.878	2128
NCU07498	184.03	741.577	402.418	252.882	4200
NCU07517	39.0367	25.3965	39.9564	84.294	1812
NCU07540	2.78834	17.7775	27.1133	7.14356	540
NCU07541	218.884	2819.86	3374.89	1441.57	1662
NCU07547	525.601	500.311	720.642	1125.82	1389
NCU07578	167.3	290.366	401.704	278.599	1787
NCU07585	712.42	7093.24	7847.15	4990.49	1415
NCU07607	977.311	828.772	2007.81	1783.03	2154
NCU07608	1869.58	3095.83	5648.83	4114.69	2846
NCU07617	36.2484	89.7342	34.9618	54.291	2193
NCU07618	223.067	176.929	184.085	552.911	5968
NCU07626	135.234	455.444	630.74	202.877	887
NCU07649	1056.78	1606.75	2855.45	3073.16	2340
NCU07661	475.411	2249.28	2712.04	945.807	1094
NCU07720	510.265	987.923	1656.05	991.526	3116
NCU07740	93.4092	110.898	129.145	195.733	1893
NCU07745	1564.26	4297.93	3449.09	2598.83	4425
NCU07748	1.39417	245.499	441.661	234.309	1208
NCU07778	507.477	1235.12	856.208	741.501	4468
NCU07793	1031.68	2248.43	1206.54	1077.25	2236
NCU07794	453.104	3501.33	1449.85	577.199	1494
NCU07806	1321.67	2559.96	3290.69	1430.14	1156
NCU07834	68.3142	120.21	115.588	138.585	1041
NCU07837	338.783	1804	1220.1	462.902	4261
NCU07856	677.565	1468.76	1417.02	1048.67	1487
NCU07869	121.293	116.824	386.721	295.743	2604
NCU07911	598.098	1513.63	1458.41	1025.81	3983
NCU07915	1182.25	2642.93	2711.33	1404.42	2468
NCU07921	1348.16	4198.04	5187.19	1971.62	725
NCU07923	129.658	1201.25	1304.29	251.453	2621
NCU07927	235.614	1301.15	1499.79	528.623	1062
NCU07928	5.57667	71.9567	52.7995	11.4297	1212
NCU07938	105.957	413.963	126.291	82.8653	2328
NCU07942	178.453	150.686	196.928	397.182	1264
NCU07962	5785.8	22524.1	16494.1	8565.12	2282
NCU07976	161.723	347.085	669.269	358.607	795
NCU07977	57.1609	84.6549	189.793	132.87	885
NCU07995	13.9417	132.062	303.954	188.59	517
NCU08039	12.5475	31.3223	45.6644	17.1445	1380
NCU08052	10956.8	16295.2	19976	39355.3	2025
NCU08057	2371.48	4863.43	5114.42	3398.9	1170
NCU08095	4004.05	9772.56	20188	8260.81	892
NCU08113	11.1533	24.5499	26.3998	24.2881	835
NCU08121	230.038	211.637	265.425	485.762	1264
NCU08133	476.805	891.416	1077.4	815.794	1156
NCU08153	32.0659	74.4963	87.0478	74.293	1985
NCU08162	2792.52	4359.73	5800.1	3167.45	1969
NCU08166	160.329	427.507	430.245	277.17	1976
NCU08167	957.793	3276.15	1930.04	737.215	1723
NCU08168	1060.96	3231.28	1761.65	958.665	836
NCU08172	43.2192	208.251	161.966	111.439	1863
NCU08173	1019.14	8679.67	10641.2	8846.58	1371
NCU08291	1048.41	13625.2	13330.4	8622.27	2453
NCU08334	994.041	2102.83	1427.73	1114.39	3994
NCU08372	75.285	114.284	220.474	194.305	2502
NCU08390	740.303	1297.76	2085.58	1152.97	862
NCU08393	69.7084	115.977	118.442	158.587	2998
NCU08409	2085.67	5936	5764.42	3057.44	3999
NCU08425	71.1025	145.606	231.89	144.3	1916
NCU08438	4.1825	10.1586	10.7026	1.42871	308
NCU08440	329.024	595.124	560.103	848.654	1199
NCU08441	202.154	281.054	172.669	454.33	6396
NCU08445	669.2	1593.21	1623.23	1097.25	2305
NCU08447	15.3358	49.0999	22.1187	14.2871	1902
NCU08518	309.505	347.085	384.58	622.918	1806
NCU08525	44.6134	34.7085	64.9291	108.582	2019
NCU08549	3630.41	9257.86	14882.3	6196.32	1443
NCU08557	149.176	1322.31	1642.49	585.772	573
NCU08561	308.111	162.537	323.932	701.497	2263
NCU08622	26.4892	27.9361	67.7831	32.8604	751
NCU08626	250.95	12862.5	8253.13	2385.95	1905
NCU08674	506.083	1384.95	1109.5	811.508	9012
NCU08697	33.46	70.2636	58.5076	27.1455	2823
NCU08699	217.49	72953.1	69962.2	31986	1881
NCU08703	405.703	786.444	945.396	542.91	906
NCU08712	149.176	434.28	356.04	134.299	1996
NCU08727	439.163	2131.61	1334.26	1318.7	3681
NCU08755	90.6209	178.622	215.479	175.731	3138
NCU08767	373.637	787.291	869.051	402.897	2510
NCU08769	110.139	56151.6	131971	61146	775
NCU08770	19.5183	22635	30838.5	4161.84	620
NCU08791	9314.43	20467	17669.3	8270.81	2870
NCU08824	828.136	10730	7470.42	4264.7	1331
NCU08827	313.688	422.428	694.242	658.636	2764
NCU08843	1.39417	6.77239	3.56753	7.14356	291
NCU08844	1327.25	2667.48	2100.56	1345.85	4026
NCU08850	121.293	1655	2841.18	1833.04	3565
NCU08880	493.535	811.841	1828	620.061	2435
NCU08886	888.085	943.902	1221.52	2337.37	2045
NCU08943	259.315	888.03	991.061	677.209	1149
NCU08948	992.647	3094.98	1885.8	1265.84	6274
NCU08949	20755	34998	58195	34626.2	3100
NCU08968	151.964	185.394	240.452	402.897	1651
NCU09049	296.958	4658.56	5486.15	1258.69	1765
NCU09050	27.8834	61.7981	100.604	68.5781	2142
NCU09053	29.2775	71.9567	59.9346	70.0069	1179
NCU09057	5078.95	20555.1	24684.5	9999.55	1577
NCU09060	2.78834	4.23275	6.42156	10.001	294
NCU09062	86.4384	175.236	149.836	122.869	1227
NCU09094	96.1976	60.9515	117.015	264.312	2579
NCU09115	2533.2	5408.6	5444.06	1961.62	3042
NCU09116	1376.04	3622.38	3618.19	1910.19	8109
NCU09141	2572.24	19060.9	29993	18771.8	1610
NCU09176	554.879	648.457	1392.77	935.806	1769
NCU09209	4443.21	7748.47	10242.4	11162.5	2475
NCU09210	5572.49	17874.9	22592.5	18416.1	2188
NCU09213	86.4384	70.2636	337.489	4324.71	2248
NCU09230	511.659	691.631	1206.54	595.773	1838
NCU09231	61.3434	42.3275	42.8104	155.73	1131
NCU09233	316.476	602.743	726.35	627.204	1760
NCU09235	7561.96	37254.1	45580.2	53138.1	1448
NCU09256	37.6425	67.7239	63.5021	78.5791	1497
NCU09271	175.665	365.709	286.83	337.176	5332
NCU09277	167.3	306.451	382.44	377.18	399
NCU09302	125.475	375.868	227.609	237.166	2452
NCU09303	140.811	286.134	164.82	170.017	2177
NCU09305	232.826	502.004	410.266	185.732	1244
NCU09319	872.749	3178.79	1170.15	931.52	4999
NCU09335	510.265	2351.71	3918.58	3208.89	3783
NCU09403	829.53	1870.03	3477.63	1384.42	1326
NCU09413	18.1242	41.4809	57.794	45.7188	891
NCU09429	136.628	55.0257	119.869	310.03	2358
NCU09451	227.249	563.802	873.332	497.192	2157
NCU09456	18.1242	27.9361	31.3943	40.0039	1514
NCU09479	6.97084	27.9361	13.5566	8.57227	792
NCU09491	30.6717	60.105	102.745	95.7237	1234
NCU09499	234.22	146.453	169.815	485.762	3431
NCU09513	1532.19	3894.97	4061.99	2075.92	2830
NCU09526	528.389	920.199	1133.76	732.929	3285
NCU09532	1159.95	692.477	2867.58	3014.58	1425
NCU09533	1267.3	690.784	4582.14	4401.86	1704
NCU09534	1030.29	3134.77	6300.26	5653.41	1111
NCU09535	1261.72	3605.45	6309.54	3846.09	2212
NCU09579	1247.78	1843.78	2535.09	1382.99	1798
NCU09613	22.3067	49.9464	32.8213	28.5742	1772
NCU09615	390.367	1696.48	1734.53	1260.12	3395
NCU09617	270.469	746.656	876.9	492.905	1246
NCU09619	62.7375	146.453	136.28	124.298	540
NCU09630	82.2559	817.767	1115.92	605.774	719
NCU09631	39.0367	185.394	237.598	105.725	2047
NCU09635	100.38	157.458	218.333	138.585	1859
NCU09636	29.2775	177.775	505.876	195.733	1868
NCU09676	362.484	927.818	721.355	360.035	2172
NCU09679	62.7375	143.913	107.026	61.4346	1563
NCU09692	1773.38	2590.44	4118.36	3014.58	2236
NCU09713	400.126	1154.69	1264.33	732.929	1584
NCU09715	4321.92	11098.3	10029.8	4950.48	2447
NCU09756	89.2267	75.3429	94.1829	182.875	2526
NCU09776	15.3358	41.4809	37.1024	27.1455	924
NCU09777	86.4384	63.4912	131.999	194.305	1701
NCU09794	1809.63	2269.6	4126.21	3777.51	1446
NCU09799	644.105	1125.06	1482.67	802.936	1802
NCU09800	115.716	71.1101	234.03	132.87	1950
NCU09817	3159.18	4737.29	6469.37	3480.34	1833
NCU09820	90.6209	760.201	442.374	198.591	4686
NCU09821	4896.32	13588.8	14748.9	7629.32	2149
NCU09829	363.878	1977.54	1180.85	728.643	2380
NCU09830	138.023	8399.46	2729.88	694.354	4306
NCU09841	1084.66	3740.05	2438.05	1047.25	1076
NCU09844	529.784	1110.67	606.481	567.198	3261
NCU09846	432.192	1007.39	510.871	437.186	5216
NCU09852	37.6425	110.898	47.0914	40.0039	1608
NCU09886	1629.78	1866.64	1666.04	3587.49	1547
NCU09913	23.7008	49.0999	28.5403	21.4307	2005
NCU09937	138.023	319.996	179.09	140.014	2146
NCU09976	355.513	251.425	1290.73	2127.35	810
NCU09992	1084.66	2742.82	2380.97	2058.77	2363
NCU10010	4.1825	33.862	32.1078	10.001	1383
NCU10011	837.895	5395.9	4300.31	1085.82	2414
NCU10012	434.98	1638.07	1509.78	512.907	1915
NCU10021	54.3725	30.4758	42.8104	157.158	2247
NCU10045	210.519	132.908	491.606	684.353	3208
NCU10049	103.168	282.747	152.69	128.584	1090
NCU10063	92.0151	6867.21	3583.94	1480.14	1167
NCU10291	181.242	1219.03	1547.6	350.034	2468
NCU10500	759.821	1658.39	1072.4	725.785	2398
NCU10622	168.694	295.446	390.288	334.318	1243
NCU10697	43.2192	149.839	111.307	74.293	1924
NCU10761	18.1242	36.4016	31.3943	51.4336	1044
NCU10777	913.18	2250.97	2634.98	1657.31	834
NCU10852	1671.61	11751.8	13665.1	3677.5	5274
NCU10894	51.5842	123.596	112.734	38.5752	930
NCU11040	1689.73	3861.96	3017.42	1874.47	1718
NCU11201	920.151	3051.81	3199.36	1417.28	1292
NCU11264	264.892	717.874	1318.56	445.758	1143
NCU11293	8.36501	84.6549	74.2047	28.5742	345
NCU11307	174.271	237.88	395.283	240.023	1327
NCU11309	19.5183	49.9464	52.086	11.4297	1561
NCU11321	462.864	419.888	549.4	987.239	1657
NCU11352	501.9	987.076	1150.17	565.77	1942
NCU11356	736.12	1208.87	2660.67	1167.26	1377
NCU11365	415.462	370.789	874.759	440.043	2749
NCU11367	918.756	1920.82	1929.32	1068.68	1690
NCU11395	1341.19	13561.7	17504.5	7132.13	1836
NCU11424	599.492	15055.9	7674.48	2647.4	2388
NCU11426	1274.27	5027.66	3538.99	2030.2	4320
NCU12026	75.285	3337.1	1374.93	387.181	1965
NCU12097	168.694	230.261	283.262	357.178	1095
NCU16343	32.0659	39.7878	43.5239	80.0078	1204
NCU16347	632.952	1020.94	1830.14	1737.31	1131
NCU16353	40.4309	171.849	165.534	147.157	999
NCU16370	126.869	253.965	199.782	170.017	2314
NCU16387	6.97084	43.174	24.9727	10.001	681
NCU16397	669.2	1404.43	811.971	772.933	2390
NCU16402	342.965	425.814	707.799	542.91	1412
NCU16404	4.1825	9.31204	14.9836	5.71484	342
NCU16408	2.78834	72.8032	69.2102	68.5781	1163
NCU16473	1.39417	9.31204	2.85403	8.57227	411
NCU16491	40.4309	84.6549	32.8213	42.8613	4224
NCU16494	23.7008	70.2636	230.463	252.882	738
NCU16500	59.9492	91.4273	127.718	75.7217	1010
NCU16710	461.469	1327.39	1389.2	721.499	816
NCU16725	579.974	1212.26	1544.03	830.081	2548
NCU16742	1703.67	5093.69	7633.81	3048.87	1159
NCU16746	5.57667	18.6241	28.5403	18.5732	702
NCU16972	411.279	1234.27	840.511	520.051	1443
NCU16980	2.78834	31.3223	18.5512	22.8594	676
NCU16992	122.687	141.374	209.771	277.17	1161
NCU16998	107.351	370.789	326.073	282.885	1413
NCU16999	36.2484	171.849	184.085	74.293	948
NCU17113	238.403	3348.1	4653.49	4491.87	1614
NCU17136	316.476	1284.22	1556.87	444.329	1441
NCU17249	20.9125	38.9413	91.3289	50.0049	1222
NCU17250	5.57667	32.1689	55.6535	14.2871	729
NCU17257	62.7375	133.755	129.858	85.7227	1460
NCU17284	39.0367	98.1997	64.9291	45.7188	910

## Sheet: lincRNA
lincRNA ID (see Table S1 merged list)		NC10		This Work (Read Counts)					Sancar et al. 2015 (SRR1578070 [30], Read Counts)
	Chromosome	lincRNA Start	lincRNA End	Dark (DD24)	30 min Light Ind.	60 min Light Ind.	120 min Light Ind.		Dark (DD24)	30 min Light Ind.	60 min Light Ind.	120 min Light Ind.
14	1	469650	470200	9.76652	40.6366	45.6491	35.7109		14.0616	34.8592	59.7832	32.5782
19	1	535400	535500	4.18565	2.53979	3.56634	8.57062		3.24498	5.80987	4.98194	11.3315
23	1	651400	651900	15.3474	30.4775	48.5022	25.7118		14.0616	22.0775	36.119	20.5384
56	1	1176200	1176700	5.58087	24.5513	13.5521	15.7128		8.65327	17.4296	9.96387	9.20687
57	1	1209850	1210150	9.76652	7.61937	24.9643	21.4265		8.65327	9.29579	26.1552	28.3288
59	1	1310050	1311200	36.2756	77.0403	102.71	52.8521		32.4498	72.0424	112.094	62.3234
62	1	1415700	1416600	12.557	11.0058	21.398	44.2815		14.0616	12.7817	14.9458	31.8699
81	1	1929250	1929550	1.39522	2.53979	7.13267	4.28531		3.24498	4.6479	7.4729	3.5411
86	1	1953250	1953950	19.533	46.5628	44.9358	57.1374		21.6332	34.8592	43.5919	43.2015
89	1	1999850	2000800	59.9943	169.319	97.7176	71.4218		40.0214	135.951	85.9384	69.4056
95	1	2216900	2217150	16.7426	50.7958	39.943	17.1412		6.48995	24.4015	19.9277	13.4562
96	1	2220950	2221100	2.79043	2.53979	6.4194	1.42844		3.24498	8.13382	13.7003	5.66577
100	1	2474450	2475050	23.7187	305.621	380.171	205.695		23.7965	298.627	362.436	235.838
101	1	2475100	2475900	65.5752	1457.84	1708.27	1529.85		57.3279	1213.1	1900.61	1414.32
112	1	2893750	2895000	29.2996	77.0403	94.1512	71.4218		34.6131	59.2607	82.2019	42.4933
114	1	2896900	2897300	15.3474	29.6309	60.6277	47.1384		20.5515	23.2395	68.5016	53.1166
118	1	2978600	2978750	5.58087	6.77277	11.4123	21.4265		3.24498	2.32395	9.96387	6.37399
123	1	3031900	3032950	37.6709	76.1937	43.5093	17.1412		34.6131	72.0424	41.101	28.3288
131	1	3103600	3103900	20.9283	128.683	107.703	52.8521		7.57161	88.31	100.884	33.9946
132	1	3104500	3105000	9.76652	91.4325	110.556	45.7099		4.32664	84.8241	127.039	55.2412
137	1	3220950	3221250	39.0661	297.156	412.268	157.128		35.6947	255.634	362.436	148.018
139	1	3288650	3289400	25.1139	55.0288	19.9715	22.855		15.1432	44.155	29.8916	19.8302
141	1	3291600	3292100	22.3235	54.1822	58.4879	39.9962		24.8782	30.2113	63.5197	42.4933
143	1	3294400	3295400	29.2996	66.8812	38.5164	28.5687		20.5515	77.8523	41.101	17.7055
167	1	4408550	4409300	15.3474	22.8581	56.3481	38.5678		18.3882	26.7254	47.3284	31.1617
168	1	4409700	4410300	2.79043	5.07958	14.9786	8.57062		2.16332	1.16197	12.4548	8.49865
176	1	4699800	4699900	2.79043	5.92618	3.56634	2.85687		1.08166	4.6479	4.98194	2.12466
182	1	4838750	4839050	1.39522	1.69319	7.13267	4.28531		6.48995	4.6479	13.7003	9.91509
200	1	5213400	5214050	106.037	52.489	114.123	249.976		84.3694	31.3733	102.13	184.846
231	1	6167200	6167300	2.79043	5.92618	10.699	12.8559		0	3.48592	3.73645	7.08221
232	1	6167500	6168050	39.0661	68.5743	152.639	207.123		29.2048	32.5353	95.9023	104.108
235	1	6218150	6218600	2.79043	7.61937	5.70614	9.99905		2.16332	6.97185	7.4729	4.95755
241	1	6345050	6345450	8.3713	12.699	26.3909	27.1403		6.48995	12.7817	24.9097	16.2891
246	1	6658600	6659600	23.7187	136.302	83.4522	58.5659		10.8166	117.359	70.9926	51.7001
250	1	6767500	6768150	11.1617	28.7843	41.3695	25.7118		6.48995	34.8592	42.3465	21.9548
251	1	6768900	6769100	2.79043	2.53979	5.70614	2.85687		4.32664	9.29579	4.98194	1.41644
279	1	7336300	7336850	27.9043	38.9435	77.7461	148.557		12.9799	23.2395	68.5016	116.856
281	1	7345350	7346000	12.557	23.7047	21.398	25.7118		8.65327	20.9155	22.4187	23.3713
286	1	7492350	7493050	18.1378	84.6597	144.793	59.9943		34.6131	84.8241	141.985	48.159
289	1	7538100	7538200	4.18565	6.77277	2.1398	8.57062		1.08166	8.13382	3.73645	2.12466
317	1	8206450	8206600	2.79043	6.77277	1.42653	2.85687		0	0	6.22742	0
339	1	8584650	8584950	9.76652	8.46597	14.9786	37.1393		7.57161	8.13382	17.4368	18.4137
340	1	8658600	8659150	9.76652	49.9492	44.9358	27.1403		7.57161	46.479	26.1552	20.5384
344	1	8785400	8785750	4.18565	13.5455	17.1184	24.2834		8.65327	13.9437	17.4368	7.79043
351	1	8847500	8847950	1.39522	13.5455	6.4194	12.8559		4.32664	17.4296	14.9458	12.748
354	1	9000300	9000650	9.76652	27.0911	21.398	14.2844		6.48995	23.2395	14.9458	16.2891
356	1	9005600	9006000	8.3713	29.6309	9.27247	7.14218		12.9799	31.3733	13.7003	15.5809
375	1	9425550	9425850	8.3713	11.8524	19.2582	21.4265		12.9799	17.4296	26.1552	21.2466
398	2	375150	375850	19.533	31.3241	35.6634	67.1365		23.7965	23.2395	36.119	67.9892
400	2	380350	381400	50.2278	118.524	82.739	105.704		47.593	97.6058	89.6748	97.7345
415	2	599100	599750	13.9522	20.3183	27.8174	29.9972		10.8166	20.9155	26.1552	32.5782
423	2	777500	777650	2.79043	1.69319	1.42653	5.71374		2.16332	1.16197	4.98194	8.49865
434	2	1422300	1422400	1.39522	6.77277	5.70614	1.42844		1.08166	1.16197	4.98194	0.708221
439	2	1517000	1518450	72.5513	202.337	76.3196	49.9953		49.7563	148.733	75.9745	33.2864
453	2	1720450	1720600	2.79043	3.38639	2.1398	7.14218		3.24498	6.97185	1.24548	5.66577
462	2	1833400	1833500	1.39522	11.8524	6.4194	11.4275		2.16332	0	4.98194	4.24933
483	2	2257050	2258600	43.2517	94.8188	90.5849	64.2796		34.6131	83.6621	90.9203	77.1961
525	2	3133450	3135550	327.876	696.749	505.706	578.517		241.21	503.135	356.208	436.264
536	2	3366300	3366400	1.39522	0	2.85307	0		4.32664	2.32395	14.9458	2.83288
537	2	3511900	3512850	48.8326	99.0518	84.1655	35.7109		24.8782	49.9649	78.4655	33.2864
554	2	4093800	4094150	2.79043	24.5513	22.1113	28.5687		0	17.4296	27.4006	22.6631
555	2	4121550	4122050	5.58087	53.3356	76.3196	32.854		7.57161	30.2113	44.8374	33.2864
557	2	4128650	4129000	1.39522	9.31257	7.13267	4.28531		5.40829	13.9437	6.22742	9.91509
561	2	4195800	4196150	6.97609	0.846597	4.99287	14.2844		2.16332	1.16197	1.24548	5.66577
567	2	4423500	4423700	2.79043	5.07958	4.2796	8.57062		5.40829	4.6479	11.2094	7.08221
578	3	486700	489000	96.27	234.507	106.99	82.8493		74.6345	235.881	107.112	75.7796
579	3	495800	498350	64.18	210.803	136.234	81.4208		97.3493	199.86	109.603	77.1961
585	3	623350	623700	8.3713	33.0173	28.5307	7.14218		9.73493	15.1057	19.9277	12.748
590	3	652000	652500	8.3713	59.2618	37.0899	17.1412		7.57161	72.0424	44.8374	22.6631
593	3	1024300	1024600	9.76652	11.8524	24.2511	34.2825		9.73493	17.4296	18.6823	23.3713
604	3	1300450	1300750	0	25.3979	30.6705	21.4265		1.08166	13.9437	18.6823	14.1644
605	3	1339250	1340000	34.8804	216.729	135.521	109.99		25.9598	144.085	97.1477	71.5303
609	3	1367150	1367600	4.18565	11.8524	19.9715	9.99905		3.24498	9.29579	12.4548	19.8302
611	3	1379450	1379700	9.76652	32.1707	14.9786	4.28531		0	24.4015	7.4729	2.12466
619	3	1658900	1659850	73.9465	113.444	158.345	107.133		63.8179	115.035	143.231	119.689
636	3	1900100	1900600	19.533	82.9665	59.2012	29.9972		6.48995	63.9086	57.2923	19.8302
654	3	2406600	2406700	1.39522	0	2.85307	1.42844		1.08166	0	2.49097	2.12466
658	3	2476600	2477900	55.8087	130.376	94.1512	44.2815		34.6131	134.789	92.1658	38.2439
667	3	2606800	2607350	25.1139	88.0461	44.9358	18.5697		14.0616	98.7678	57.2923	28.3288
672	3	2618100	2619550	32.09	292.923	166.191	78.564		24.8782	189.402	160.667	68.6974
687	3	2955050	2955150	1.39522	3.38639	4.99287	5.71374		2.16332	4.6479	4.98194	4.24933
704	3	3311100	3311350	1.39522	3.38639	9.98574	8.57062		5.40829	4.6479	7.4729	12.0398
710	3	3552800	3552900	1.39522	2.53979	2.85307	0		1.08166	5.80987	3.73645	0.708221
720	3	3787200	3787650	9.76652	22.0115	16.4051	11.4275		6.48995	24.4015	14.9458	6.37399
731	3	4096800	4097300	13.9522	11.0058	20.6847	34.2825		9.73493	12.7817	11.2094	34.7028
744	3	4473500	4474300	5.58087	5.92618	14.2653	17.1412		0	5.80987	13.7003	14.8726
760	3	5020450	5020800	1.39522	11.8524	16.4051	9.99905		0	15.1057	22.4187	18.4137
765	3	5158400	5158900	4.18565	5.07958	14.2653	11.4275		11.8982	5.80987	9.96387	28.3288
770	4	256250	257050	22.3235	49.9492	34.9501	52.8521		6.48995	39.5071	26.1552	43.9097
771	4	286300	286600	5.58087	8.46597	8.5592	14.2844		5.40829	8.13382	4.98194	14.1644
773	4	403300	404100	16.7426	24.5513	59.2012	61.4227		21.6332	29.0494	41.101	58.7823
774	4	404250	404500	2.79043	21.1649	27.8174	17.1412		5.40829	12.7817	21.1732	16.9973
775	4	438850	440000	51.623	225.195	216.12	125.702		43.2664	209.155	194.295	151.559
813	4	2131100	2131400	4.18565	5.07958	9.27247	4.28531		5.40829	3.48592	13.7003	10.6233
828	4	2548100	2548600	13.9522	22.8581	25.6776	37.1393		12.9799	19.7536	16.1913	29.7453
842	4	3373000	3375400	140.917	133.762	350.214	292.829		141.697	134.789	293.934	276.206
846	4	3566650	3566800	2.79043	2.53979	7.84594	1.42844		2.16332	1.16197	6.22742	6.37399
877	4	4710100	4710700	2.79043	1.69319	9.27247	9.99905		5.40829	2.32395	3.73645	12.0398
879	4	4744500	4744600	2.79043	11.0058	19.2582	5.71374		5.40829	13.9437	17.4368	6.37399
880	4	4745050	4745300	5.58087	8.46597	17.8317	7.14218		3.24498	10.4578	17.4368	6.37399
881	4	4757750	4758100	23.7187	39.7901	56.3481	18.5697		18.3882	24.4015	63.5197	10.6233
894	4	5009400	5010150	13.9522	27.0911	27.1041	37.1393		18.3882	20.9155	26.1552	38.9521
917	4	5435050	5435350	1.39522	5.07958	6.4194	2.85687		4.32664	11.6197	2.49097	6.37399
931	4	5683250	5683350	0	1.69319	5.70614	1.42844		3.24498	0	7.4729	0.708221
936	5	45550	45850	13.9522	173.552	161.198	17.1412		12.9799	116.197	176.859	24.7877
953	5	328050	329200	16.7426	74.5005	49.2154	64.2796		22.7148	51.1269	49.8194	44.6179
969	5	680600	680700	1.39522	3.38639	3.56634	0		1.08166	3.48592	0	1.41644
975	5	1268000	1268350	2.79043	5.92618	7.84594	11.4275		3.24498	4.6479	2.49097	9.91509
983	5	1387300	1387400	1.39522	0.846597	3.56634	5.71374		1.08166	0	2.49097	6.37399
985	5	1549000	1550050	41.8565	54.1822	87.0186	97.1336		34.6131	31.3733	75.9745	43.9097
990	5	1677500	1677900	5.58087	5.92618	12.1255	8.57062		5.40829	10.4578	9.96387	15.5809
991	5	1680800	1681000	2.79043	30.4775	23.5378	22.855		4.32664	40.6691	32.3826	19.122
992	5	1682200	1682450	19.533	57.5686	38.5164	25.7118		41.103	83.6621	44.8374	41.0768
993	5	1685200	1685650	19.533	55.0288	41.3695	47.1384		22.7148	46.479	26.1552	34.7028
994	5	1705100	1705850	16.7426	51.6424	30.6705	21.4265		15.1432	41.8311	42.3465	14.8726
1013	5	2076800	2077050	1.39522	1.69319	2.85307	4.28531		0	1.16197	2.49097	4.24933
1037	5	2644450	2645900	0	1225.03	1219.69	318.541		0	1130.6	1206.87	282.58
1046	5	2872250	2872900	29.2996	37.2503	72.04	55.709		12.9799	29.0494	58.5377	47.4508
1047	5	2872950	2873200	1.39522	0.846597	4.2796	2.85687		3.24498	12.7817	8.71839	8.49865
1055	5	3046050	3046850	19.533	59.2618	37.8032	75.7071		9.73493	53.4508	42.3465	50.9919
1056	5	3053500	3054500	9.76652	68.5743	62.0542	74.2787		9.73493	55.7748	53.5558	45.3261
1057	5	3056100	3058500	26.5091	106.671	62.0542	98.5621		25.9598	104.578	69.7471	72.9467
1058	5	3065050	3066500	117.198	245.513	273.181	254.262		126.554	278.874	282.725	231.588
1070	5	3347800	3348250	9.76652	9.31257	13.5521	25.7118		6.48995	12.7817	12.4548	18.4137
1083	5	3615100	3615400	5.58087	11.0058	27.1041	47.1384		11.8982	8.13382	14.9458	28.3288
1088	5	3809400	3809650	4.18565	7.61937	5.70614	12.8559		3.24498	0	6.22742	7.08221
1129	5	4703600	4704000	8.3713	38.0969	35.6634	17.1412		11.8982	25.5634	36.119	17.7055
1133	5	4741750	4742450	53.0183	86.3529	147.646	94.2768		63.8179	68.5565	144.476	117.565
1139	5	4932350	4932700	23.7187	27.0911	35.6634	55.709		16.2249	10.4578	46.0829	26.9124
1142	5	4983850	4984250	5.58087	10.1592	18.5449	17.1412		9.73493	13.9437	18.6823	20.5384
1151	5	5101750	5104100	221.84	767.017	564.194	499.953		205.515	600.741	473.284	378.898
1152	5	5106100	5106750	11.1617	31.3241	39.2297	49.9953		9.73493	44.155	32.3826	43.9097
1153	5	5125200	5126950	90.6891	311.548	316.691	244.263		59.4912	282.36	317.598	228.047
1155	5	5128800	5129350	34.8804	54.1822	97.0043	87.1346		27.0415	51.1269	63.5197	41.0768
1158	5	5148900	5149150	5.58087	11.8524	8.5592	12.8559		4.32664	12.7817	13.7003	10.6233
1168	5	5348400	5349250	53.0183	101.592	131.954	65.7081		38.9397	68.5565	89.6748	55.9494
1180	5	5528150	5528250	2.79043	0	3.56634	11.4275		1.08166	3.48592	0	2.83288
1181	5	5536850	5537600	39.0661	139.688	110.556	29.9972		47.593	171.972	118.321	27.6206
1185	5	5645050	5645150	1.39522	5.07958	4.2796	2.85687		9.73493	10.4578	21.1732	12.0398
1187	5	5721000	5721150	1.39522	3.38639	3.56634	4.28531		4.32664	9.29579	4.98194	1.41644
1190	5	5791800	5792550	43.2517	105.825	93.438	47.1384		44.348	131.303	79.711	70.1139
1196	5	5881450	5881550	1.39522	2.53979	3.56634	1.42844		1.08166	0	1.24548	3.5411
1207	5	6164750	6165300	27.9043	80.4267	51.3552	14.2844		7.57161	96.4439	52.3103	22.6631
1214	6	146800	146900	1.39522	0	2.1398	2.85687		1.08166	1.16197	3.73645	0.708221
1227	6	494300	494750	9.76652	3.38639	17.1184	27.1403		9.73493	2.32395	19.9277	19.8302
1238	6	580350	580600	2.79043	3.38639	12.8388	15.7128		4.32664	5.80987	16.1913	7.08221
1239	6	587650	589400	203.702	397.901	335.235	418.532		169.82	309.085	285.216	373.941
1244	6	697550	699000	103.246	213.342	269.615	197.124		99.5126	203.345	274.006	167.14
1251	6	883500	883750	1.39522	6.77277	7.13267	4.28531		3.24498	8.13382	8.71839	5.66577
1252	6	883800	884050	6.97609	8.46597	13.5521	14.2844		6.48995	6.97185	14.9458	4.24933
1267	6	1157150	1157250	1.39522	2.53979	3.56634	2.85687		1.08166	2.32395	1.24548	4.95755
1269	6	1280000	1280300	5.58087	4.23298	6.4194	17.1412		5.40829	4.6479	8.71839	13.4562
1271	6	1459700	1459900	2.79043	5.07958	2.1398	7.14218		2.16332	2.32395	4.98194	5.66577
1272	6	1486250	1486700	2.79043	638.334	636.947	455.671		7.57161	390.423	506.912	371.108
1273	6	1490150	1490500	2.79043	99.0518	84.1655	59.9943		1.08166	83.6621	77.22	46.0344
1274	6	1493400	1494650	99.0604	875.381	569.187	512.808		94.1043	793.628	616.515	457.511
1275	6	1638350	1638850	25.1139	29.6309	98.4308	98.5621		56.2463	24.4015	112.094	190.511
1276	6	1638950	1639800	279.043	193.024	612.696	1062.76		226.067	135.951	515.63	871.82
1279	6	1668950	1669250	13.9522	44.8696	51.3552	39.9962		10.8166	18.5916	32.3826	24.7877
1280	6	1669300	1669500	0	4.23298	4.99287	12.8559		6.48995	6.97185	14.9458	10.6233
1281	6	1670150	1671850	117.198	405.52	353.067	174.269		121.146	413.663	318.844	167.14
1287	6	1887400	1887600	12.557	21.1649	19.2582	27.1403		4.32664	10.4578	13.7003	7.08221
1297	6	2060700	2061600	30.6948	110.904	71.3267	45.7099		30.2864	102.254	70.9926	56.6577
1298	6	2062750	2063650	41.8565	101.592	70.6134	57.1374		45.4297	106.902	61.0287	39.6604
1307	6	2237050	2237400	4.18565	6.77277	11.4123	8.57062		4.32664	9.29579	9.96387	3.5411
1309	6	2353000	2354850	904.101	980.359	1509.27	1918.39		681.445	835.459	1173.25	1541.8
1310	6	2362800	2362900	5.58087	23.7047	28.5307	17.1412		9.73493	48.8029	44.8374	29.0371
1330	6	3291400	3292850	41.8565	250.593	132.668	139.987		42.1847	225.423	117.075	104.817
1331	6	3296850	3297700	50.2278	197.257	150.499	175.698		53.0013	142.923	129.53	127.48
1350	6	3835300	3835450	4.18565	15.2387	7.84594	0		1.08166	18.5916	2.49097	2.12466
1362	6	4076200	4077000	5.58087	5.07958	5.70614	14.2844		3.24498	6.97185	11.2094	9.91509
1373	7	407200	407650	5.58087	16.0853	13.5521	17.1412		6.48995	5.80987	14.9458	15.5809
1383	7	733650	734050	9.76652	22.0115	13.5521	22.855		9.73493	40.6691	8.71839	12.748
1391	7	858950	859100	2.79043	9.31257	8.5592	2.85687		1.08166	10.4578	6.22742	7.08221
1398	7	1123900	1125800	30.6948	1534.03	1533.52	1752.69		14.0616	1489.65	1340.14	1480.18
1400	7	1127650	1128400	18.1378	37.2503	34.2368	37.1393		16.2249	37.1832	26.1552	19.122
1403	7	1183550	1184650	8.3713	88.8927	93.438	61.4227		4.32664	66.2325	73.4836	52.4083
1424	7	2443700	2444200	8.3713	49.9492	34.2368	21.4265		11.8982	45.317	28.6461	25.496
1427	7	2566600	2566700	0	26.2445	15.6919	0		0	2.32395	7.4729	2.12466
1455	7	3669700	3671250	40.4613	55.8754	81.3124	91.4199		29.2048	31.3733	59.7832	89.2358
1465	7	3703250	3703500	1.39522	5.07958	9.98574	9.99905		1.08166	2.32395	1.24548	4.95755

## Sheet: Antisense
A.S. RNA ID (see Table S3)			Antisense Read Counts					Sense Read Counts
	Chromosome	Sense Gene ID (NC12)	Dark (DD24)	30 min Light Ind.	60 min Light Ind.	120 min Light Ind.		Dark (DD24)	30 min Light Ind.	60 min Light Ind.	120 min Light Ind.
3	1	NCU00582	2.78834	88.8877	107.74	81.4365		2803.67	4319.94	4615.68	4237.56
4	1	NCU00590	131.052	275.129	281.122	292.886		139.417	115.977	351.759	665.779
7	1	NCU00660	76.6792	171.849	166.961	178.589		54.3725	109.205	249.727	282.885
11	1	NCU00716	19.5183	55.0257	49.9455	11.4297		2356.14	4558.67	2868.3	1824.46
18	1	NCU00833	98.9859	336.927	297.532	262.883		1898.86	1984.31	3457.65	2155.93
23	1	NCU00938	18.1242	57.5653	39.9564	31.4316		1848.67	1454.37	1270.04	1665.88
27	1	NCU00979	44.6134	45.7137	102.745	54.291		388.973	152182	99714.7	35409.2
30	1	NCU01907	11.1533	13.5448	51.3725	51.4336		86.4384	28792.8	26670.2	16474.5
32	1	NCU01927	26.4892	89.7342	108.453	238.595		5781.61	91619.5	84338.6	46303.1
34	1	NCU01990	29.2775	70.2636	51.3725	45.7188		843.471	749.196	686.394	802.936
54	1	NCU02608	46.0075	353.011	418.115	205.734		741.697	735.651	1039.58	895.802
66	1	NCU02932	11.1533	38.9413	14.9836	41.4326		810.011	756.815	819.819	808.651
80	1	NCU03100	15.3358	25.3965	56.367	30.0029		585.55	530.786	585.789	674.352
81	1	NCU03148	13.9417	33.0154	43.5239	47.1475		41175.3	35848.8	45653	41478.3
87	1	NCU03254	37.6425	129.522	99.8909	91.4375		6530.28	8161.58	6649.88	1225.83
96	1	NCU07435	0	154.919	146.269	108.582		1360.71	1720.19	3053.81	1917.33
99	1	NCU08052	75.285	82.1153	100.604	157.158		493.535	521.474	453.077	440.043
104	1	NCU09089	16.73	27.9361	52.7995	30.0029		3478.45	6349.12	3720.94	4417.58
125	1	NCU00520	12.5475	137.141	136.993	52.8623		72884.3	62460.9	78311.6	75335.9
126	1	NCU00549	23.7008	26.243	41.3834	50.0049		1104.18	14156.8	11586.6	3668.93
127	1	NCU00551	12.5475	1878.49	937.548	452.901		181.242	667.081	1083.82	514.336
128	1	NCU00552	4.1825	276.822	206.917	68.5781		496.324	15908.4	11374	1903.04
129	1	NCU00585	8.36501	175.236	178.377	61.4346		2038.27	1739.66	2111.27	2010.2
131	1	NCU00619	26.4892	38.0947	37.1024	61.4346		129.658	122.75	169.101	131.441
135	1	NCU00666	41.825	90.5808	70.6372	80.0078		9088.58	33233.8	37361.4	12492.7
137	1	NCU00706	4.1825	16.0844	23.5457	30.0029		1805.45	1610.14	1723.12	1991.62
139	1	NCU00766	1.39417	14.3913	27.1133	5.71484		8388.71	3586.83	8009.83	11644
150	1	NCU01855	167.3	374.175	216.193	190.019		475.411	275.129	396.71	427.185
151	1	NCU01861	1.39417	42.3275	73.4912	21.4307		3670.84	3462.39	4062.71	2671.69
167	1	NCU02187	34.8542	32.1689	44.2374	75.7217		10220.6	11101.6	11438.2	10615.3
170	1	NCU02513	15.3358	16.0844	39.2429	38.5752		13120.5	9521.14	11378.3	13594.2
174	1	NCU02577	11.1533	82.1153	136.28	34.2891		4399.99	7738.31	9331.95	6460.63
175	1	NCU02579	26.4892	49.9464	55.6535	60.0059		29135.3	26516.5	28485.3	35993.5
180	1	NCU02639	851.836	1916.59	1098.09	695.782		2717.23	3718.89	4551.46	3100.3
184	1	NCU02765	13.9417	56.7188	75.6317	21.4307		619.01	441.899	560.816	807.222
190	1	NCU02938	11.1533	15.2379	27.8268	7.14356		4635.61	27601.7	43682.3	12304.1
195	1	NCU03118	47.4017	60.9515	114.875	155.73		1282.63	1183.48	1322.84	1418.71
204	1	NCU07424	26.4892	62.6446	57.0805	45.7188		1130.67	679.779	829.095	1242.98
205	1	NCU07428	341.571	842.317	739.907	354.32		754.245	486.766	684.253	1067.25
215	1	NCU08627	1.39417	27.9361	34.2483	8.57227		3477.05	2361.87	2617.14	3367.47
223	1	NCU09235	27.8834	288.673	478.763	252.882		515.842	2344.09	1866.53	2024.48
231	1	NCU09821	29.2775	77.036	134.139	41.4326		394.549	249.732	187.652	254.311
239	2	NCU01484	19.5183	34.7085	41.3834	47.1475		5048.28	6803.72	10582.7	6273.47
244	2	NCU01555	12.5475	16.0844	24.2592	35.7178		773.763	733.112	724.923	814.365
253	2	NCU01815	9.75917	20.3172	32.8213	31.4316		3195.43	4577.29	6462.23	4101.83
261	2	NCU05395	41.825	151.532	97.7504	55.7197		252.344	471.528	697.81	548.625
267	2	NCU08457	55.7667	120.21	148.409	148.586		5342.45	6046.9	6856.8	5576.26
270	2	NCU08699	52.9784	171.003	191.22	87.1514		11326.2	23178.5	29536.3	14680
271	2	NCU09345	124.081	197.246	278.268	171.445		14178.7	10283.9	8876.02	11478.3
275	2	NCU09616	33.46	210.791	196.214	142.871		432.192	393.645	440.947	514.336
284	2	NCU01635	19.5183	22.8568	47.0914	32.8604		26517.1	20629.6	29646.9	21227.8
309	2	NCU08440	46.0075	59.2584	49.9455	114.297		5582.25	5393.37	7733.7	6460.63
320	3	NCU00127	0	9.31204	6.42156	11.4297		13053.6	11600.3	13334	12468.4
324	3	NCU00233	46.0075	42.3275	86.3343	95.7237		316.476	440.206	531.563	471.475
333	3	NCU06420	5.57667	96.5066	58.5076	37.1465		564.638	553.643	650.718	760.074
336	3	NCU07562	11.1533	17.7775	27.8268	25.7168		94.8034	134.601	181.231	168.588
344	3	NCU08769	44.6134	88.8877	209.771	84.294		1055.38	1114.06	1212.25	980.096
345	3	NCU09002	9.75917	26.243	36.3888	37.1465		79337.9	98312.3	110915	88041.5
353	3	NCU16673	40.4309	82.1153	43.5239	101.438		936.881	477.454	610.048	830.081
358	3	NCU00262	97.5917	165.924	211.912	122.869		126.869	79.5756	99.1774	71.4356
366	3	NCU06242	34.8542	63.4912	72.0642	45.7188		3365.52	1728.65	1516.2	2821.7
371	3	NCU06431	5.57667	20.3172	47.805	24.2881		1233.84	1631.3	1419.16	1521.58
373	3	NCU06495	9.75917	21.1637	39.2429	11.4297		409.885	43423.7	37260	28231.3
374	3	NCU07540	30.6717	153.225	94.1829	44.29		257.921	755.968	579.367	488.619
389	3	NCU09510	33.46	31.3223	52.7995	70.0069		2.78834	11.8517	15.6971	10.001
390	3	NCU09512	8.36501	12.6982	29.2538	11.4297		288.593	217.563	314.656	382.895
394	3	NCU16635	18.1242	30.4758	42.0969	35.7178		1285.42	848.242	676.404	722.928
395	4	NCU04342	20.9125	77.036	102.745	97.1524		3679.21	17720.8	18696.7	6074.88
416	4	NCU06327	85.0442	33.0154	152.69	275.741		8960.31	13246	19403.8	12129.8
421	4	NCU06552	69.7084	645.917	444.515	175.731		924.333	27212.3	29168.2	14624.3
426	4	NCU06603	12.5475	16.0844	55.6535	27.1455		5133.32	6732.61	11207.8	6382.05
431	4	NCU07268	16.73	756.815	652.859	464.331		13151.2	11954.1	20481.2	59793
432	4	NCU07273	4.1825	6.77239	24.2592	24.2881		591.127	234.494	234.744	498.62
436	4	NCU07585	1.39417	44.8671	43.5239	32.8604		7584.27	27169.2	24105.8	10245.3
453	4	NCU04452	4.1825	35.5551	58.5076	20.002		122.687	78.7291	121.296	337.176
455	4	NCU04516	39.0367	75.3429	161.966	60.0059		3155	2971.39	3987.08	3603.21
461	4	NCU05221	0	8.46549	11.4161	10.001		1171.1	727.186	1145.18	1823.04
467	4	NCU05274	29.2775	55.0257	67.7831	57.1484		252.344	3139.85	2776.25	540.053
468	4	NCU05276	27.8834	29.6292	67.0696	44.29		658.047	2232.35	2599.31	941.521
480	4	NCU06597	6.97084	22.8568	36.3888	12.8584		1366.28	1178.4	1513.35	1097.25
491	4	NCU07325	4.1825	53.3326	196.928	22.8594		3464.51	3133.93	3663.86	3333.18
492	4	NCU07604	119.898	311.53	370.31	207.163		39548.4	31384.1	42594.9	44101.5
500	4	NCU08677	11.1533	18.6241	52.7995	25.7168		1221.29	591.738	821.246	1037.24
506	4	NCU16742	6.97084	30.4758	70.6372	7.14356		27948.9	59355.8	37419.9	22660.8
507	4	NCU16822	12.5475	24.5499	49.232	38.5752		31338.1	38362.2	65098.9	37159.4
510	5	NCU01088	8.36501	155.765	120.583	40.0039		2262.73	14244	40375.2	93470.6
511	5	NCU01089	0	108.358	61.3616	8.57227		11.1533	457.137	490.893	198.591
512	5	NCU01142	61.3434	61.7981	77.0587	127.155		8.36501	93.1204	191.22	102.867
518	5	NCU01236	124.081	187.087	348.191	172.874		987.071	6843.5	9744.36	3576.06
529	5	NCU03643	386.184	987.923	881.894	681.495		287.199	181.162	192.647	218.593
534	5	NCU03742	80.8617	101.586	169.101	122.869		41.825	40.6344	117.015	154.301
537	5	NCU03769	25.095	206.558	182.658	48.5762		1643.72	1313	1754.51	1758.74
539	5	NCU03775	246.768	451.211	668.556	297.172		216.096	189.627	217.62	180.018
550	5	NCU04266	9.75917	71.1101	113.448	12.8584		1693.91	1963.15	3389.16	2947.43
558	5	NCU06702	12.5475	29.6292	22.8322	27.1455		1218.5	1817.54	1621.09	1271.55
565	5	NCU07200	20.9125	13.5448	33.5348	47.1475		444601	360648	427876	418557
569	5	NCU07787	98.9859	208.251	134.139	68.5781		2924.96	3227.89	2968.19	3466.05
571	5	NCU07807	51.5842	66.0308	104.885	72.8643		1562.86	259.891	504.449	1187.26
574	5	NCU08882	41.825	162.537	130.572	54.291		2153.99	45701	29863.1	14757.2
576	5	NCU08907	741.697	1745.58	1163.73	495.763		10969.3	10552.2	10959.5	11161.1
581	5	NCU08949	15.3358	58.4119	135.566	51.4336		2318.5	2040.18	2412.37	2315.94
583	5	NCU08960	18.1242	48.2533	56.367	68.5781		479.594	514.702	384.58	348.606
586	5	NCU09674	9.75917	30.4758	38.5294	27.1455		5092.89	32522.7	72993.2	22486.5
589	5	NCU09830	0	17.7775	7.84857	1.42871		11511.6	14170.4	22195.8	14520
591	5	NCU16947	59.9492	65.1843	105.599	122.869		7945.36	8499.35	8115.43	6143.46
594	5	NCU00999	11.1533	47.4068	59.2211	15.7158		1157.16	457.137	565.811	1513.01
608	5	NCU01348	18.1242	71.1101	64.2156	35.7178		20460.8	37248.2	84775.3	26565.5
609	5	NCU01360	27.8834	66.8774	62.7886	45.7188		257.921	166.77	194.074	180.018
610	5	NCU01391	25.095	33.0154	35.6753	58.5772		12427.6	12094.6	17055	15955.8
611	5	NCU01393	23.7008	152.379	361.034	680.067		411.279	69869.9	169482	45600.2
614	5	NCU01429	646.894	481.687	1080.25	1704.45		317.87	594.278	767.02	384.323
615	5	NCU01438	25.095	49.9464	58.5076	42.8613		6680.85	4181.11	4114.08	4231.84
618	5	NCU03629	26.4892	33.0154	39.9564	70.0069		1038.65	1263.05	827.668	734.358
623	5	NCU03753	18.1242	38.9413	70.6372	24.2881		2.78834	17.7775	27.1133	7.14356
640	5	NCU04592	157.541	117.67	203.349	428.613		22338.7	20182.6	23033.4	24028.1
641	5	NCU04639	75.285	179.468	171.955	127.155		712.42	7093.24	7847.15	4990.49
642	5	NCU04674	464.258	329.308	944.683	1835.89		418.25	459.676	453.077	432.9
649	5	NCU07232	100.38	252.272	523.714	164.302		1721.8	2031.72	1428.44	2065.92
651	5	NCU07746	0	5.92584	7.13507	12.8584		133825	125530	61065.5	28058.5
659	5	NCU10237	93.4092	441.052	164.107	90.0088		76924.6	52205	53994.6	56707
660	5	NCU11337	12.5475	51.6395	41.3834	50.0049		10956.8	16295.2	19976	39355.3
662	6	NCU03873	19.5183	41.4809	86.3343	32.8604		614.828	783.905	804.122	580.057
668	6	NCU03967	6.97084	319.996	311.089	244.31		1060.96	3231.28	1761.65	958.665
669	6	NCU03969	51.5842	498.618	787.711	578.628		19925.4	9258.71	9366.2	10538.2
672	6	NCU04040	193.789	380.101	574.373	338.605		329.024	595.124	560.103	848.654
675	6	NCU04759	5.57667	15.2379	29.2538	18.5732		38346.6	41206.6	37061	53721
678	6	NCU04843	62.7375	138.834	124.864	85.7227		22752.8	22620.6	27344.4	24555.3
679	6	NCU05070	13.9417	64.3377	83.4803	40.0039		16976.8	17703	24495.4	19683.4
682	6	NCU05149	6.97084	83.8084	95.6099	31.4316		217.49	72953.1	69962.2	31986
683	6	NCU05490	13.9417	22.8568	58.5076	28.5742		110.139	56151.6	131971	61146
686	6	NCU05568	8.36501	77.8825	83.4803	52.8623		2785.55	2323.78	3423.41	2000.2
687	6	NCU05652	1.39417	43.174	64.9291	25.7168		123702	172992	98820.7	51356.5
688	6	NCU05653	98.9859	202.325	247.587	157.158		20755	34998	58195	34626.2
703	6	NCU03946	25.095	78.7291	43.5239	31.4316		45989.4	41179.5	49135.6	47481.8
704	6	NCU03968	11.1533	68.5705	76.3452	121.44		3262.35	2773.3	3333.5	3463.2
706	6	NCU04049	117.11	620.521	475.909	237.166		1048.41	920.199	939.688	924.376
713	6	NCU05040	18.1242	68.5705	65.6426	32.8604		86.4384	175.236	149.836	122.869
717	6	NCU05567	4.1825	64.3377	75.6317	42.8613		38752.3	36341.5	42552.1	42908.5
718	6	NCU05619	11.1533	22.8568	31.3943	27.1455		7561.96	37254.1	45580.2	53138.1
724	6	NCU06009	0	10.1586	11.4161	10.001		232.826	502.004	410.266	185.732
728	6	NCU09800	39.0367	152.379	107.74	67.1494		364741	312836	335625	266623
730	6	NCU12100	11.1533	11.8517	27.1133	20.002		1550.31	1398.5	1666.04	1703.02
732	6	NCU17113	5.57667	27.9361	42.0969	34.2891		3079.72	2333.94	3290.69	3510.34
750	7	NCU05751	18.1242	21.1637	42.0969	37.1465		184.03	256.504	244.019	192.876
754	7	NCU06017	41.825	82.1153	87.7613	54.291		3383.64	3496.25	3932.14	2163.07
758	7	NCU06110	139.417	340.313	447.369	404.325		115.716	71.1101	234.03	132.87
770	7	NCU08161	29.2775	68.5705	100.604	100.01		4896.32	13588.8	14748.9	7629.32
774	7	NCU09058	22.3067	209.098	231.176	112.868		138.023	8399.46	2729.88	694.354
775	7	NCU09062	15.3358	15.2379	29.2538	32.8604		963.37	836.391	810.544	811.508
777	7	NCU09305	47.4017	287.827	194.787	111.439		12357.9	23104.9	19832.6	15857.3
782	7	NCU11424	4.1825	100.739	37.1024	27.1455		599.492	15055.9	7674.48	2647.4
788	7	NCU02265	549.302	2562.5	3140.86	2780.27		504.689	670.467	796.987	604.345
791	7	NCU02296	83.6501	201.479	268.992	264.312		1703.67	5093.69	7633.81	3048.87
796	7	NCU04533	69.7084	90.5808	149.836	608.631		13962.6	9759.02	9850.67	11169.7
798	7	NCU05780	27.8834	71.1101	59.2211	27.1455		51340.2	46578	53893.3	51197.9
804	7	NCU05843	32.0659	198.093	206.203	67.1494		8826.47	7621.48	5835.77	9788.1
814	7	NCU08168	4.1825	30.4758	21.4052	11.4297		513.054	411.423	458.071	512.907
815	7	NCU08171	26.4892	69.417	59.2211	74.293		238.403	3348.1	4653.49	4491.87
841	1	NCU02081	23.7008	61.7981	30.6808	28.5742		0	0	0	0
845	1	NCU02483	37.6425	60.9515	87.7613	54.291		1.39417	0	0.713507	4.28613
853	1	NCU02929	4.1825	4.23275	7.13507	12.8584		16.73	19.4706	9.27559	14.2871
854	1	NCU03016	22.3067	33.862	49.232	32.8604		0	0	0	1.42871
859	1	NCU03279	248.162	518.088	515.152	290.028		20.9125	7.61894	8.56208	32.8604
860	1	NCU03288	108.745	88.8877	107.026	222.879		6.97084	0.846549	0.713507	0
864	1	NCU09232	151.964	343.699	263.998	155.73		0	0	0	0
866	1	NCU10603	33.46	58.4119	50.659	74.293		1.39417	1.6931	1.42701	1.42871
876	2	NCU01567	15.3358	16.931	31.3943	27.1455		0	0	0	0
883	2	NCU03467	100.38	206.558	169.815	165.731		2.78834	2.53965	2.14052	1.42871
896	2	NCU09351	164.512	1202.1	842.651	288.6		0	1.6931	2.85403	4.28613
910	3	NCU00353	64.1317	668.774	326.786	100.01		2.78834	1.6931	2.14052	2.85742
945	4	NCU07324	92.0151	264.123	184.798	88.5801		0	4.23275	2.14052	0
973	5	NCU04219	69.7084	204.018	136.993	50.0049		0	0	0	1.42871
1003	6	NCU05038	203.548	517.242	365.315	224.308		12.5475	18.6241	12.1296	20.002
1004	6	NCU05039	34.8542	246.346	275.414	70.0069		0	1.6931	1.42701	0
1029	7	NCU05851	9.75917	29.6292	33.5348	38.5752		0	0.846549	0.713507	1.42871
1030	7	NCU05852	33.46	54.1792	89.9019	98.5811		2.78834	0	0.713507	0
1031	7	NCU05853	48.7959	55.8723	108.453	97.1524		1.39417	2.53965	0.713507	1.42871
1048	7	NCU09055	6.97084	13.5448	16.4107	7.14356		2.78834	0.846549	2.85403	5.71484
1050	7	NCU09276	1475.03	2967.16	2293.92	1445.86		0	0.846549	0	1.42871
